# Supplementary material for: Influence of Hydrophobic Side-Chain Length in Amphiphilic Gradient Copoly(2-oxazoline)s on the Therapeutics Loading, Stability, Cellular Uptake and Pharmacokinetics of Nano-Formulation with Curcumin
Source: Pharmaceutics. 2022 Nov 23;14(12):2576. doi: 10.3390/pharmaceutics14122576 (PMC9781838; doi:10.3390/pharmaceutics14122576)
Supplement: Supplementary file 1 [file pharmaceutics-14-02576-s001.zip]

Archive with 1 entries (1 files):
- pharmaceutics-2026751-supplementary.pdf
